# Supplementary material for: Evaluation of a Parsimonious COVID-19 Outbreak Prediction Model: Heuristic Modeling Approach Using Publicly Available Data Sets
Source: J Med Internet Res. 2021 Jul 26;23(7):e28812. doi: 10.2196/28812 (PMC8315156; doi:10.2196/28812)
Supplement: Multimedia Appendix 1 [file jmir_v23i7e28812_app1.xls]

## Sheet: Sheet1
Multimedia Appendix 1. Population bands with their respective minimum case rates.
Population Bands	Minimum Case Rate
0-7,500	450
7,500-10,000	400
10,000-15,000	340
15,000-20,000	275
20,000-50,000	225
50,000-100,000	125
100,000-250,000	115
250,000-500,000	95
500,000-750,000	85
750,000-1,000,000	75
1,000,000-2,000,000,000	65
2,000,000,000-5,000,000,000	55
5,000,000,000-10,000,000,000	45
