# Supplementary material for: Evaluation of a Parsimonious COVID-19 Outbreak Prediction Model: Heuristic Modeling Approach Using Publicly Available Data Sets
Source: J Med Internet Res. 2021 Jul 26;23(7):e28812. doi: 10.2196/28812 (PMC8315156; doi:10.2196/28812)
Supplement: Multimedia Appendix 2 [file jmir_v23i7e28812_app2.xlsx]

## Sheet: Sheet1
Multimedia Appendix 2. Outbreak gold standard for each county in California, Indiana, and Iowa per day.
State/County	Outbreak 1 Start	Outbreak 1 End	Outbreak 2 Start	Outbreak 2 End	Outbreak 3 Start	Outbreak 3 End
California
Alameda	2020-07-14	2020-09-01
Alpine
Amador
Butte	2020-08-11	2020-09-10
Calaveras
Colusa
Contra Costa	2020-07-06	2020-09-04
Del Norte
El Dorado
Fresno	2020-06-16	2020-09-12	2020-10-18	2020-10-31
Glenn
Humboldt
Imperial	2020-05-11	2020-07-30	2020-08-08	2020-09-09	2020-09-27	2020-10-31
Inyo
Kern	2020-07-01	2020-09-05
Kings	2020-05-27	2020-06-09	2020-06-19	2020-10-10	2020-10-27	2020-10-31
Lake
Lassen	2020-06-28	2020-07-03	2020-07-14	2020-07-22
Los Angeles	2020-03-26	2020-10-31
Madera	2020-07-06	2020-09-18
Marin	2020-06-22	2020-08-16
Mariposa
Mendocino	2020-08-10	2020-08-14
Merced	2020-06-29	2020-09-09
Modoc
Mono
Monterey	2020-07-05	2020-09-12
Napa	2020-07-28	2020-08-14
Nevada
Orange	2020-06-18	2020-09-05	2020-10-24	2020-10-31
Placer
Plumas
Riverside	2020-06-04	2020-10-31
Sacramento	2020-06-29	2020-09-11
San Benito
San Bernardino	2020-06-16	2020-10-31
San Diego	2020-06-21	2020-10-31
San Francisco	2020-08-15	2020-08-28
San Joaquin	2020-06-21	2020-09-11
San Luis Obispo
San Mateo	2020-08-12	2020-08-18
Santa Barbara	2020-05-06	2020-05-11	2020-06-26	2020-08-17
Santa Clara	2020-07-12	2020-09-02
Santa Cruz
Shasta	2020-09-29	2020-10-31
Sierra
Siskiyou
Solano	2020-08-11	2020-08-20
Sonoma	2020-08-09	2020-09-08
Stanislaus	2020-06-17	2020-09-11
Sutter
Tehama
Trinity
Tulare	2020-06-23	2020-09-09
Tuolumne
Ventura	2020-06-23	2020-08-15
Yolo
Yuba	2020-08-10	2020-08-18
Indiana
Adams	2020-10-05	2020-10-31
Allen	2020-10-08	2020-10-31
Bartholomew
Benton
Blackford	2020-10-22	2020-10-31
Boone	2020-10-21	2020-10-31
Brown
Carroll
Cass	2020-04-16	2020-05-11	2020-10-07	2020-10-31
Clark	2020-07-23	2020-09-07	2020-10-07	2020-10-31
Clay
Clinton	2020-10-20	2020-10-31
Crawford
Daviess	2020-08-13	2020-08-30	2020-10-15	2020-10-31
Dearborn	2020-10-25	2020-10-31
Decatur	2020-10-27	2020-10-31
De Kalb	2020-10-16	2020-10-31
Delaware	2020-08-25	2020-10-31
Dubois	2020-05-15	2020-05-18	2020-07-12	2020-07-31	2020-10-09	2020-10-31
Elkhart	2020-05-19	2020-08-21	2020-09-01	1931-09-01
Fayette	2020-10-11	2020-10-31
Floyd
Fountain	2020-10-05	2020-10-31
Franklin
Fulton	2020-10-26	2020-10-31
Gibson	2020-09-13	2020-09-19	2020-09-28	2020-10-31
Grant	2020-10-19	2020-10-31
Greene
Hamilton	2020-08-12	2020-08-21	2020-10-15	2020-10-31
Hancock	2020-10-28	2020-10-31
Harrison
Hendricks	2020-04-30	2020-05-08	2020-10-19	2020-10-31
Henry	2020-08-10	2020-08-17	2020-10-15	2020-10-31
Howard
Huntington	2020-10-23	2020-10-31
Jackson	2020-10-11	2020-10-31
Jasper	2020-10-11	2020-10-31
Jay	2020-10-28	2020-10-31
Jefferson	2020-10-27	2020-10-31
Jennings
Johnson	2020-05-12	2020-05-20	2020-10-10	2020-10-31
Knox	2020-10-20	2020-10-31
Kosciusko	2020-10-15	2020-10-31
Lagrange	2020-06-05	2020-06-21
Lake	2020-07-10	2020-07-27	2020-08-04	2020-08-23	2020-10-01	2020-10-31
La Porte	2020-10-01	2020-10-31
Lawrence	2020-10-15	2020-10-31
Madison	2020-04-04	2020-04-11	2020-08-07	2020-08-15	2020-10-01	2020-10-31
Marion	2020-04-01	2020-05-16	2020-07-29	2020-08-15	2020-10-12	2020-10-31
Marshall	2020-06-01	2020-06-03	2020-10-11	2020-10-31
Martin
Miami	2020-10-21	2020-10-31
Monroe	2020-08-29	2020-10-31
Montgomery
Morgan
Newton
Noble	2020-10-22	2020-10-31
Ohio
Orange
Owen
Parke
Perry	2020-10-24	2020-10-31
Pike	2020-09-30	2020-10-04
Porter	2020-10-10	2020-10-31
Posey	2020-09-29	2020-10-31
Pulaski
Putnam
Randolph	2020-10-20	2020-10-31
Ripley	2020-10-23	2020-10-31
Rush
St. Joseph	2020-04-01	2020-10-31
Scott
Shelby	2020-10-23	2020-10-31
Spencer
Starke	2020-10-23	2020-10-31
Steuben
Sullivan	2020-08-05	2020-08-27
Switzerland
Tippecanoe	2020-09-10	2020-10-31
Tipton
Union
Vanderburgh	2020-07-01	2020-10-31
Vermillion
Vigo	2020-07-30	2020-09-24	2020-10-16	2020-10-31
Wabash	2020-10-27	2020-10-31
Warren
Warrick	2020-09-13	2020-10-31
Washington
Wayne	2020-10-01	2020-10-31
Wells	2020-10-14	2020-10-31
White	2020-05-02	2020-05-11
Whitley	2020-10-27	2020-10-31
Iowa
Adair	2020-10-26	2020-10-31
Allamakee	2020-10-29	2020-10-31
Appanoose	2020-10-29	2020-10-31
Audubon	2020-10-30	2020-10-31
Benton	2020-10-13	2020-10-31
Black Hawk	2020-06-26	2020-09-21	2020-04-16	2020-05-11	2020-10-07	2020-10-31
Boone
Bremer	2020-08-31	2020-08-31	2020-10-29	2020-10-31
Buchanan	2020-10-28	2020-10-31
Buena Vista	2020-05-24	2020-06-21	2020-10-07	2020-10-17	2020-10-29	2020-10-31
Butler	2020-10-29	2020-10-31
Calhoun	2020-10-23	2020-10-31
Carroll	2020-08-19	2020-09-18	2020-10-02	2020-10-31
Cass	2020-10-16	2020-10-31
Cedar	2020-10-16	2020-10-31
Cerro Gordo	2020-07-10	2020-07-24	2020-10-22	2020-10-31
Cherokee	2020-09-20	2020-09-30
Chickasaw
Clarke
Clay
Clayton	2020-10-22	2020-10-31
Clinton	2020-08-15	2020-08-31	2020-10-22	2020-10-31
Crawford	2020-05-03	2020-05-30	2020-09-12	2020-10-22
Dallas	2020-08-25	2020-08-30	2020-04-24	2020-05-08	2020-10-28	2020-10-31
Davis
Decatur
Delaware	2020-09-23	2020-10-31
Des Moines	2020-08-13	2020-08-30	2020-10-14	2020-10-31
Dickinson	2020-06-07	2020-06-25	2020-10-27	2020-10-31
Dubuque	2020-07-02	2020-07-23	2020-09-16	2020-10-31
Emmet	2020-10-08	2020-10-21
Fayette	2020-10-29	2020-10-31
Floyd	2020-10-29	2020-10-31
Franklin	2020-07-29	2020-07-30
Fremont
Greene
Grundy	2020-10-28	2020-10-31
Guthrie
Hamilton
Hancock	2020-10-27	2020-10-31
Hardin	2020-10-29	2020-10-31
Harrison	2020-09-27	2020-10-31
Henry	2020-08-26	2020-10-31
Howard	2020-08-25	2020-08-28
Humboldt	2020-08-27	2020-08-27	2020-10-27	2020-10-31
Ida	2020-10-28	2020-10-31
Iowa	2020-10-06	2020-10-15	2020-10-28	2020-10-31
Jackson	2020-10-15	2020-10-31
Jasper	2020-10-28	2020-10-31
Jefferson
Johnson	2020-08-18	2020-09-17	2020-06-21	2020-07-15	2020-10-22	2020-10-31
Jones	2020-10-29	2020-10-31
Keokuk	2020-10-30	2020-10-31
Kossuth
Lee	2020-08-18	2020-09-09	2020-10-16	2020-10-23	2020-10-28	2020-10-31
Linn	2020-07-29	2020-08-29	2020-09-27	2020-10-31	2020-09-04	2020-09-17
Louisa	2020-04-07	2020-04-24
Lucas
Lyon	2020-09-16	2020-10-06
Madison
Mahaska	2020-08-24	2020-08-26	2020-10-08	2020-10-31
Marion	2020-08-20	2020-09-11	2020-10-25	2020-10-31
Marshall	2020-04-17	2020-05-11	2020-07-23	2020-07-30	2020-10-27	2020-10-31
Mills	2020-10-23	2020-10-31	2020-10-05	2020-10-16
Mitchell	2020-10-24	2020-10-31
Monona
Monroe	2020-10-13	2020-10-20
Montgomery
Muscatine	2020-10-22	2020-10-31
O'Brien	2020-09-22	2020-10-31
Osceola	2020-09-22	2020-09-29	2020-10-14	2020-10-31
Page	2020-09-29	2020-10-20
Palo Alto
Plymouth	2020-08-17	2020-10-31
Pocahontas
Polk	2020-07-02	2020-10-31	2020-05-01	2020-06-08
Pottawattamie	2020-10-06	2020-10-31
Poweshiek
Ringgold
Sac	2020-09-16	2020-09-24
Scott	2020-07-04	2020-07-19	2020-09-16	2020-10-31
Shelby	2020-10-29	2020-10-31
Sioux	2020-08-22	2020-10-31
Story	2020-08-15	2020-09-10	2020-06-17	2020-06-30	2020-10-28	2020-10-31
Tama	2020-04-09	2020-04-27	2020-10-28	2020-10-31
Taylor	2020-05-24	2020-05-27	2020-10-01	2020-10-14
Union	2020-10-27	2020-10-31
Van Buren	2020-08-27	2020-08-30
Wapello	2020-05-03	2020-06-02	2020-10-28	2020-10-31
Warren	2020-08-26	2020-09-03	2020-10-25	2020-10-31
Washington	2020-10-28	2020-10-31
Wayne	2020-10-27	2020-10-31
Webster	2020-07-04	2020-08-05	2020-09-29	2020-10-31	2020-08-27	2020-09-02
Winnebago	2020-10-16	2020-10-31	2020-09-13	2020-10-01
Winneshiek	2020-10-28	2020-10-31
Woodbury	2020-08-20	2020-10-31	2020-04-21	2020-06-05
Worth
Wright	2020-05-20	2020-06-10	2020-10-27	2020-10-31
